# Supplementary material for: Involvement of Lactate and Pyruvate in the Anti-Inflammatory Effects Exerted by Voluntary Activation of the Sympathetic Nervous System
Source: Metabolites. 2020 Apr 10;10(4):148. doi: 10.3390/metabo10040148 (PMC7652234; doi:10.3390/metabo10040148)
Supplement: Supplementary file 1 [file metabolites-10-00148-s001.zip]

Archive with 3 entries (3 files):
- Table S3.xlsx
- Table S4.xlsx
- Tables S1-S2 and Figures S1-S2.docx
