# Supplementary material for: Involvement of Lactate and Pyruvate in the Anti-Inflammatory Effects Exerted by Voluntary Activation of the Sympathetic Nervous System
Source: Metabolites. 2020 Apr 10;10(4):148. doi: 10.3390/metabo10040148 (PMC7652234; doi:10.3390/metabo10040148)
Supplement: Supplementary file 1 [file metabolites-10-00148-s001.zip › Table S3.xlsx]

## Sheet: metabolites
Table S3. Changes in plasma metabolite levels during endotoxemia in the control group.
Changes in plasma metabolite levels at T=0 (just before LPS administration), 1, 2, 4, and 8 hours post-LPS administration compared with baseline (one hour before LPS administration) in the control group. Blue color indicates a decrease compared with baseline; red color indicates an increase compared with baseline. p-values were calculated using paired t-tests with multiple-testing correction (Ben…
Metabolite	p-value						Fold change
	T = 0	T = 1	T = 2	T = 4	T = 8		T = 0	T = 1	T = 2	T = 4	T = 8
Oxolucidine B	-0.00475905	-0.189091	-0.0126647	-0.00471925	-0.000408296		-1.44213	-1.24281	-1.59162	-2.26602	-2.15117
LysoPC(18:2)	-0.0643433	-0.436521	-0.0247795	-0.000814164	-0.0129974		-1.29485	-1.16427	-1.47723	-2.21774	-2.12549
LysoPC(16:0)	-0.00178864	-0.0354458	-0.0764109	-0.0381824	-0.00168217		-1.43176	-1.21933	-1.61071	-2.19958	-2.89097
DL-2-amino-octanoic acid	-0.0178021	-0.0643433	-0.0426916	-0.00178864	-0.00471925		-1.20491	-1.21749	-1.24917	-1.50584	-1.53841
CDP-Glycerophospholipid(40:6)	-0.15496	-0.25051	-0.0284077	-0.20111	-0.00285872		-1.33812	-1.38653	-1.42144	-1.24513	-1.53412
PS(41:4)	-0.210966	-0.242655	-0.0611464	-0.599864	-0.0031775		-1.21835	-1.30626	-1.48345	-1.15495	-1.43557
LysoPC(20:4)	-0.00471925	-0.243886	-0.0381824	-0.00656465	-0.0611464		-1.85347	-1.26489	-1.44972	-2.84787	-2.24996
PC(O-34:3)	-0.00471925	-0.0714495	-0.0643433	-0.0207112	-0.0159285		-1.2685	-1.2492	-1.22521	-1.27562	-1.37337
FA amino(7:0) aminoheptanoic acid	-0.125503	-0.812381	-0.109057	-0.00471925	-0.0546814		-1.14665	-1.03307	-1.23529	-1.58883	-1.33477
PE-NMe(36:2)	-0.225743	-0.287704	-0.0611464	-0.414831	-0.00475905		-1.19482	-1.29535	-1.39427	-1.19777	-1.43367
3S-hydroxyhexacosanoyl-CoA	-0.249415	-0.355601	-0.0765678	-0.477621	-0.00475905		-1.16042	-1.2711	-1.29005	-1.13739	-1.26723
Creatine	-0.00589867	-0.132163	-0.165669	0.342663	0.905508		-1.21318	-1.17205	-1.18268	1.14091	1.0185
PC(O-36:2)	-0.0178021	-0.0612744	-0.075328	-0.00656465	-0.0096488		-1.22594	-1.2463	-1.22482	-1.26058	-1.35521
SM(d34:1)	-0.0453077	-0.108859	-0.11206	-0.00859708	-0.0354458		-1.1885	-1.15252	-1.20503	-1.21298	-1.2163
PC(O-36:5)	-0.0412643	-0.0477111	-0.0947526	-0.0192319	-0.0090111		-1.19879	-1.23079	-1.19731	-1.2429	-1.33362
PC(O-38:6)	-0.0090111	-0.172235	-0.082739	-0.0268978	-0.0268978		-1.26689	-1.17288	-1.20492	-1.20505	-1.27943
PC(O-38:5)	-0.00919313	-0.0496726	-0.105838	-0.0233567	-0.0218475		-1.22763	-1.20289	-1.1729	-1.20136	-1.26359
PC(P-40:7)	-0.227631	-0.201012	-0.0453077	-0.607833	-0.0096488		-1.19294	-1.33282	-1.46197	-1.11261	-1.34854
Arginine	-0.413318	0.526637	-0.338746	-0.0129974	-0.0381824		-1.07199	1.0529	-1.14867	-1.40311	-1.50597
PC(36:3)	-0.0611464	-0.0354458	-0.108859	-0.0153458	-0.0611464		-1.19162	-1.20606	-1.23759	-1.28884	-1.38102
5-Ethoxy-4,5-dihydro-2(3H)furanone	-0.0159285	-0.376754	-0.560231	0.589563	-0.0652871		-1.32038	-1.15401	-1.07917	1.09538	-1.37247
LysoPE(18:0)	-0.355653	-0.569642	-0.210162	-0.235868	-0.0159285		-1.47702	-1.25408	-1.44354	-1.33381	-1.79684
PS(41:2)	-0.480119	-0.413867	-0.0162607	-0.430327	-0.0572204		-1.23914	-1.30144	-1.82888	-1.29306	-1.83309
PC(35:2)	-0.021066	-0.113331	-0.0714495	-0.0453077	-0.0321615		-1.18494	-1.17595	-1.2523	-1.25362	-1.35418
L-Carnitine	-0.0714495	-0.238016	-0.201012	-0.0218475	-0.165669		-1.12795	-1.10317	-1.1433	-1.31723	-1.17082
PC(36:5)	-0.0764109	-0.0714495	-0.0218475	-0.0348266	-0.139107		-1.42102	-1.98302	-2.18314	-1.65054	-2.39673
PC(40:6)	-0.522459	-0.504089	-0.0218475	-0.562031	-0.108859		-1.1111	-1.29766	-1.84221	-1.20642	-1.63673
Succinic acid semialdehyde	-0.235868	-0.376754	-0.905508	-0.0218475	-0.369031		-1.21787	-1.17672	-1.02177	-1.46742	-1.21136
PC(34:3)	-0.168895	-0.0975389	-0.299412	-0.0714495	-0.0219329		-1.1774	-1.15126	-1.16473	-1.23322	-1.45597
L-Acetylcarnitine	-0.0714495	-0.307849	-0.15496	-0.0257524	-0.0219329		-1.27505	-1.18737	-1.31645	-1.66822	-2.13323
CDP-Glycerophospholipid(38:4)	-0.586071	-0.238868	-0.037732	-0.36743	-0.0219329		-1.10399	-1.53131	-1.65817	-1.34059	-1.61665
PS(21:0)	-0.886942	0.907611	-0.0717117	-0.0237999	-0.430143		-1.08485	1.08948	-1.60252	-3.42954	-1.65688
Narciclasine	0.589563	-0.831281	-0.0344093	-0.0453077	-0.0268978		1.08598	-1.04259	-1.59039	-1.86244	-2.19295
Glycerophosphocholine	-0.0577191	-0.388012	-0.147627	-0.0453077	-0.0268978		-1.39146	-1.20934	-1.3194	-1.68656	-1.81456
N(6)-Trimethyl-L-lysine	-0.110917	-0.105988	-0.201178	-0.235868	-0.0284077		-1.17195	-1.16624	-1.17816	-1.18056	-1.42002
PC(36:2)	-0.213063	-0.212188	-0.0284077	-0.0657144	-0.0652871		-1.131	-1.24777	-1.44263	-1.34579	-1.48572
Glutamine	0.983397	0.204038	-0.595509	-0.0284077	-0.716862		1.00134	1.09056	-1.07847	-1.44758	-1.06515
Dehydrotomatine	-0.272825	-0.376754	-0.153436	-0.584085	-0.0284077		-1.3829	-1.3542	-1.53151	-1.15102	-1.33184
PC(36:4)	-0.27821	-0.0284077	-0.201012	-0.0354458	-0.0381824		-1.11915	-1.19498	-1.16879	-1.19586	-1.29617
PI(O-36:2)	-0.627377	-0.550512	-0.0980702	-0.625698	-0.0284077		-1.16431	-1.56864	-2.61164	-1.21759	-1.7705
Glycerophosphocholine (38:6)	-0.345901	-0.357828	-0.0551437	-0.627377	-0.0284077		-1.13542	-1.20205	-1.39036	-1.11568	-1.29112
Leucyl-Proline	-0.0331313	-0.813346	-0.255714	-0.380994	-0.435857		-1.40399	-1.10516	-1.34826	-1.23871	-1.22099
LysoPE(20:0)	-0.165669	-0.872029	0.834525	-0.165669	-0.0331313		-6.36985	-1.25225	1.44314	-9.26879	-32.1256
PS(35:0)	-0.238016	-0.499029	-0.0974201	-0.486323	-0.0348266		-1.38825	-1.90361	-1.53241	-1.3061	-1.60078
5,8-Dihydro-6-(4-methyl-3-pentenyl)-1,2,3,4-tetrathiocin	-0.249415	0.996151	0.818244	0.0354458	0.228937		-1.09578	1.00047	1.01679	1.24855	1.13216
Ganglioside GM3 (d42:2)	-0.160528	-0.844872	-0.561536	-0.920225	-0.0356703		-1.25291	-1.08503	-1.15865	-1.019	-1.81654
1-Pyrrolinium	-0.147	-0.215676	-0.0381824	-0.369031	-0.702463		-1.06604	-1.05881	-1.19163	-1.18849	-1.07256
CDP-Glycerophospholipid(38:5)	-0.255714	-0.647674	-0.155727	-0.818244	-0.0381824		-1.4273	-1.19364	-1.76708	-1.09957	-1.67523
PG(O-36:1)	-0.0381824	-0.19327	-0.215642	-0.189091	-0.179938		-1.17021	-1.21162	-1.25463	-1.21589	-1.4168
DG(43:5)	-0.406294	-0.225743	-0.0907863	-0.599561	-0.0386871		-1.16115	-1.27533	-1.38412	-1.1367	-1.28368
PC(32:0)	-0.239053	-0.255714	-0.0386871	-0.219333	-0.355653		-1.2128	-1.38125	-1.47385	-1.32323	-1.28674
PC(18:3(6Z,9Z,12Z)/20:3(8Z,11Z,14Z))	-0.0652871	-0.041396	-0.243705	-0.20313	-0.0714495		-1.19853	-1.19497	-1.18835	-1.1601	-1.36327
TG(41:0)	-0.043517	-0.357828	-0.189791	-0.0907863	-0.205133		-1.15325	-1.12539	-1.21938	-1.19849	-1.19237
PC(P-40:6)	-0.0709066	-0.0702365	-0.287562	-0.0453077	-0.0826346		-1.2355	-1.2346	-1.1367	-1.19313	-1.40969
Sedoheptulose	-0.0453077	-0.460226	-0.267139	-0.165669	-0.165219		-1.16797	-1.28081	-1.16208	-1.18479	-1.2953
PC(38:4)	-0.0455903	-0.389474	-0.226137	-0.0714495	-0.165669		-1.16183	-1.10742	-1.17131	-1.19763	-1.2181
N-(2-hydroxy-tetracosanoyl)-1-beta-glucosyl-4E,6E-hexadecasphingadienine	-0.145616	-0.205703	-0.112261	-0.165669	-0.0469857		-1.30921	-1.17437	-1.24687	-1.23091	-1.23818
CDP-Glycerophospholipid (38:6)	-0.389443	-0.342663	-0.111039	-0.73999	-0.0477111		-1.1381	-1.32457	-1.32113	-1.10241	-1.32972
PG(42:6)	-0.0491554	-0.389995	-0.110917	-0.919432	-0.0612744		-1.2049	-1.15649	-1.20577	-1.02332	-1.29306
3'-O-Methyladenosine	-0.0506785	-0.926221	-0.245051	-0.741804	-0.561536		-1.15755	-1.013	-1.19061	-1.02749	-1.07301
PC(38:5)	-0.0657144	-0.0506785	-0.253375	-0.0873513	-0.0736076		-1.17174	-1.14579	-1.15621	-1.17263	-1.27579
6-Phosphonoglucono-D-lactone	0.589563	0.988274	0.273952	0.0514786	0.0551437		1.23866	1.01412	2.20335	3.3131	2.38343
CDP-DG(36:4)	-0.210264	-0.450774	-0.406314	-0.146411	-0.0551437		-1.13545	-1.0979	-1.13802	-1.2327	-1.31739
PE(39:1)	-0.201178	-0.204038	-0.055584	-0.0714495	-0.0891222		-1.14058	-1.23961	-1.4068	-1.33419	-1.48227
Ranunculin	-0.923664	-0.651667	-0.0611464	-0.309355	0.54216		-1.14789	-1.85109	-12.5882	-11.143	3.91565
PS(37:2)	-0.404093	-0.423559	-0.0759769	-0.407578	-0.0611464		-1.37036	-1.96356	-1.86431	-1.86205	-2.06369
Deoxycytidine	0.8418	-0.643912	0.44803	0.0611464	0.0650097		1.04682	-1.33703	3.17188	24.7708	11.0331
PC(O-34:2)	-0.125135	-0.327358	-0.0680038	-0.0714495	-0.0611464		-1.19341	-1.21772	-1.45736	-1.30443	-1.42063
Lenticin	-0.144349	-0.595367	-0.0611464	-0.0652871	-0.201012		-1.43483	-1.1999	-1.30583	-1.34997	-1.14963
Galactaric acid	-0.490252	-0.0611464	-0.457024	-0.212839	-0.249415		-2.34767	-7.50052	-2.33071	-3.29868	-3.66962
Artonin K	-0.163109	-0.246551	-0.286364	0.0652871	0.450774		-1.15856	-1.08272	-1.11256	1.42805	1.14082
hexane-6-keto-1,3,4,6-tetracarboxylate	-0.688815	0.764196	0.362622	0.0652871	0.625698		-1.46359	1.31847	1.60235	3.90844	1.68703
L-Histidine	0.0652871	0.203204	0.830639	-0.694883	0.648702		1.60701	1.30667	1.13432	-1.3405	1.3014
Xanthine-8-carboxylate	0.947841	-0.608287	-0.0680038	-0.397411	-0.905508		1.01177	-1.27175	-1.40811	-1.41844	-1.03951
Urea	-0.497019	-0.376754	-0.068592	-0.237542	-0.132771		-1.08553	-1.09453	-1.18098	-1.17387	-1.22545
Prostaglandin F1a	0.0714495	0.840995	0.477791	0.645844	0.948108		4.47879	1.33643	2.02987	1.93628	1.07242
PE(38:3)	-0.242655	-0.598136	-0.223373	-0.589563	-0.0714495		-2.28543	-1.52037	-1.57271	-1.19635	-3.68054
PS(P-39:0)	-0.0714495	-0.121342	-0.160699	-0.110917	-0.0932812		-1.20486	-1.18412	-1.30322	-1.21453	-1.48621
PC(38:2)	-0.83397	-0.363315	-0.0714495	-0.110917	-0.204071		-1.0315	-1.23651	-1.43138	-1.36787	-1.37269
PC(P-33:0)	0.956828	0.0714495	0.642765	0.263409	0.612683		1.09725	19.2835	2.21259	7.56598	3.31545
cis-(homo)2aconitate	-0.491512	0.741574	0.941488	0.0714495	0.321708		-1.06069	1.03305	1.00602	1.25366	1.09843
Proline betaine	-0.166152	-0.0714495	-0.152803	-0.119306	-0.665151		-1.13851	-1.26409	-1.38292	-1.24476	-1.17041
PE(P-38:5)	-0.108859	-0.201012	-0.0756293	-0.243886	-0.0714495		-1.87281	-3.07892	-1.83972	-1.36403	-2.02232
PE(37:0)	-0.0714495	-0.128109	-0.107598	-0.165669	-0.0907863		-1.12778	-1.20486	-1.24097	-1.18495	-1.28288
Deoxyuridine triphosphate	0.460226	0.52349	0.261227	0.0759769	0.132163		1.31392	1.27704	1.95161	4.46456	2.16377
Imidazoleacetic acid riboside	0.819775	-0.833555	-0.888786	0.0764109	0.703337		1.0319	-1.04508	-1.02484	1.31333	1.0804
(2alpha,3alpha,5alpha,22R,23R)-2,3,22,23-Tetrahydroxy-25-methylergost-24(28)en-6-one	-0.654599	-0.625698	-0.383926	-0.146381	-0.0764109		-1.74987	-2.36303	-2.20142	-3.63205	-10.8895
SM(d34:2)	-0.545927	-0.160399	-0.115476	-0.0784333	-0.20111		-1.06631	-1.21961	-1.28174	-1.20425	-1.18865
LysoPC(20:5)	-0.956828	-0.976683	-0.215642	-0.107146	-0.0784702		-1.01408	-1.00666	-1.72342	-1.61465	-2.77778
PI(O-34:1)	-0.552116	-0.242655	-0.0796294	-0.387949	-0.1414		-1.13464	-1.58065	-1.97484	-1.29963	-1.49251
PC(40:5)	-0.0816988	-0.770424	-0.276259	-0.124263	-0.201012		-1.15931	-1.05704	-1.15268	-1.17818	-1.24963
Lactic acid	-0.930914	-0.940892	0.246551	0.0907863	0.0836008		-1.01133	-1.0153	1.3533	2.02995	1.5803
Creatinine	-0.088121	-0.499029	-0.522687	-0.598605	-0.255714		-1.10147	-1.04381	-1.05043	-1.04066	-1.06554
N3-(4-methoxyfumaroyl)-L-2,3-diaminopropanoate	-0.0883897	-0.839215	0.364584	0.163776	0.113728		-1.20252	-1.04415	1.24532	1.71899	1.39954
PS(39:4)	-0.504089	-0.324814	-0.367599	-0.395332	-0.0891222		-1.16492	-1.49434	-1.46221	-1.25295	-1.45454
Pyrrolidine	-0.594045	-0.551654	-0.466898	-0.642646	-0.0947526		-1.05525	-1.03863	-1.07256	-1.0749	-1.2998
PE(35:2)	-0.0962076	0.92874	-0.980008	-0.315431	-0.42866		-1.3497	1.04252	-1.01245	-1.32139	-1.36784
Gnidicin	-0.621556	-0.711539	0.389474	0.0963789	0.576519		-2.17442	-1.71805	3.09667	6.87119	2.27195
hydroxymethyl-dCDP	-0.676339	-0.905508	-0.941488	-0.108859	-0.948244		-1.07861	-1.02488	-1.01113	-1.38309	-1.01332
Propionylcarnitine	-0.895706	-0.110917	-0.145616	-0.239027	-0.205133		-1.05658	-1.5162	-1.44158	-1.42468	-1.56585
PE(40:3)	-0.804436	-0.888786	-0.110917	-0.224759	-0.235868		-1.05851	-1.02643	-1.29683	-1.31846	-1.53912
Glucose	-0.67702	-0.365414	-0.504089	0.11206	0.760039		-1.05188	-1.12086	-1.07605	1.29003	1.0448
PE(38:5)	-0.571036	-0.179315	-0.11206	-0.41235	-0.202597		-1.65957	-5.66721	-5.66261	-2.45744	-2.63124
1,6-Naphthalenedisulfonic acid	-0.303739	-0.615311	0.506562	0.112826	0.361751		-1.16832	-1.11714	1.18387	1.53793	1.21728
Didodecyl thiobispropanoate	-0.369031	-0.117221	-0.413867	-0.165669	-0.112826		-2.36278	-13.2147	-2.19806	-5.43452	-16.7936
SM(d33:1)	-0.189091	-0.252897	-0.257565	-0.114004	-0.255714		-1.22672	-1.24017	-1.46661	-1.47213	-1.96126
PC(O-38:4)	-0.20073	-0.146381	-0.165669	-0.120204	-0.114016		-1.15927	-1.2433	-1.26526	-1.23786	-1.30079
PC(38:3)	0.831944	-0.688815	-0.117488	-0.455217	-0.41235		1.03702	-1.15151	-1.37591	-1.21968	-1.28592
PC(32:1)	-0.556903	-0.33793	-0.943396	-0.357828	-0.118313		-1.19078	-1.22164	-1.02409	-1.25356	-1.48302
Piperidine	-0.406314	-0.93104	-0.662371	0.854245	-0.119744		-1.05715	-1.00237	-1.06185	1.03442	-1.34811
PE(37:1)	-0.52349	-0.287562	-0.119744	-0.34148	-0.163109		-1.07467	-1.20684	-1.24886	-1.13435	-1.31645
CDP-Glycerophospholipid (36:3)	-0.598598	-0.201012	-0.120204	-0.530411	-0.136874		-1.1784	-1.54275	-1.75144	-1.17832	-1.47593
Prolyl-Gamma-glutamate	-0.124263	-0.41235	-0.185086	0.58513	-0.760039		-1.21315	-1.15281	-1.23378	1.1126	-1.07913
1,2,4,8-Tetraacetoxy-7-hydroxy-3-(4-hydroxyphenyl)dibenzofuran	-0.321708	-0.255714	-0.127846	-0.562786	-0.223127		-2.9881	-3.97253	-6.01688	-2.30696	-3.32594
PE(P-36:3)	-0.287562	-0.299886	-0.127856	-0.497019	-0.152977		-1.29705	-1.28161	-1.92951	-1.29545	-1.55542
PS(55:0)	-0.491512	-0.48996	-0.128109	-0.737385	-0.54216		-1.10993	-1.14956	-1.32299	-1.07684	-1.1128
Glyceric acid	-0.456532	-0.736578	-0.56732	0.136874	0.562692		-3.72182	-2.0197	-3.28232	9.25409	2.3445
Pyruvic acid	-0.143409	-0.329099	0.773941	0.224759	0.361751		-1.31931	-1.39571	1.09822	1.872	1.31074
6-Deoxodolichosterone	-0.264402	-0.355617	-0.269714	-0.321708	-0.145616		-2.23565	-2.37742	-2.98115	-1.5049	-1.83824
Di-2-thienyl disulfide	-0.286303	-0.44722	-0.184443	-0.380994	-0.146381		-1.20364	-1.19773	-1.90297	-1.38202	-1.31827
Bruceoside A	-0.482065	-0.68472	-0.355617	-0.149505	-0.252897		-2.05383	-1.71013	-3.37813	-5.9155	-4.41359
[PR trimethyl,methyl,methyl(5:0/15:0)] 2,6,14-trimethyl-6,7-epoxy-10-methylene-9-(3-methylpent-4-enyl)-pentadec-2-ene	-0.467561	0.314468	-0.153436	0.608323	0.517507		-2.18644	2.2916	-4.37793	1.31742	1.69441
Trihexosylceramide (d42:1)	0.810524	0.688085	0.986127	0.165669	-0.988274		1.04335	1.06602	1.00285	1.13679	-1.00279
N-[2-(4-Chloro-phenyl)-acetyl]-N'-(4,7-dimethyl-quinazolin-2-yl)- guanidine	-0.764196	-0.586071	-0.970121	0.165669	0.465249		-1.0964	-1.16346	-1.00909	1.4367	1.1578
(2Z,4'Z)-2-(5-Methylthio-4-penten-2-ynylidene)-1,6-dioxaspiro[4.4]non-3-ene	-0.450774	-0.795212	-0.900585	0.246997	0.165818		-1.12223	-1.05845	-1.02554	1.33396	1.22091
Phosphocreatinine	0.62213	0.166968	0.503921	0.558132	0.599561		1.13412	1.3226	1.23926	1.14903	1.13509
Phosphatidyl glycerophosphate (O-42:2)	-0.251473	-0.175201	-0.283041	-0.255714	-0.261028		-1.54395	-1.61093	-1.41138	-2.27164	-1.59432
Beta-1,4-D-Mannosylchitobiosyldiphosphodolichol	0.602877	-0.179428	0.40548	0.642646	0.530411		1.05273	-1.26652	1.05154	1.06914	1.08555
[ST (20:4)] cholest-5-en-3beta-yl (15S-hydroperoxy-5Z,8Z,12E,14Z-eicosatetraenoate)	-0.380994	-0.711539	-0.357828	-0.183572	-0.199737		-1.09081	-1.03431	-1.10558	-1.17887	-1.14098
Stenopalustroside A	-0.703337	-0.608148	-0.188204	-0.637946	-0.327358		-1.68248	-2.37018	-4.34935	-2.06077	-5.20866
Probenecid	0.997596	-0.415111	-0.191283	-0.647674	-0.191283		1.00055	-2.06225	-1.57594	-1.35255	-1.77967
N-(2-hydroxytetracosanoyl)-4,8-sphingadienine	-0.681527	-0.822979	-0.194503	-0.89086	-0.615311		-1.09344	-1.07239	-1.34474	-1.04871	-1.49113
PE(P-38:6)	-0.694883	-0.665993	-0.204038	-0.651667	-0.197535		-1.1531	-1.21772	-2.08342	-1.19561	-1.73843
5'-Dehydroadenosine	-0.497019	-0.208259	-0.201012	0.287562	0.941201		-1.09241	-1.15408	-1.16069	1.21191	1.01514
Trihydroxy-3,6,7,4'-tetramethoxyflavone	-0.515508	-0.926221	-0.360062	0.201012	0.622321		-1.09389	-1.016	-1.1674	1.27975	1.0827
N3-fumaramoyl-L-2,3-diaminopropanoate	0.830756	-0.864092	0.250059	0.20111	0.235868		1.54931	-1.60402	5.49222	8.15925	6.10666
Moracin	-0.246551	-0.498496	-0.204038	-0.378515	-0.366806		-5.26095	-2.33291	-5.50652	-2.45749	-1.6961
4-Hydroxybutyric acid	0.651348	-0.846401	-0.926221	0.204038	-0.817222		2.09949	-1.28327	-1.16404	6.51006	-1.3547
3-Deoxy-D-glycero-D-galacto-2-nonulosonic acid	-0.441832	-0.204071	-0.621556	0.255714	0.734236		-1.23753	-1.40909	-1.19014	1.73629	1.12156
[6]-Gingerdiol 3,5-diacetate	0.558132	0.204071	0.745304	0.91883	0.764196		2.35451	6.72605	1.99695	1.17547	1.67683
Phosphocreatine	-0.21045	-0.48996	-0.383926	0.947085	-0.398759		-2.73776	-2.28221	-2.25111	1.02803	-1.61287
Hordatine B glucoside	0.210966	0.984083	0.569642	0.941488	0.818244		1.25798	1.00665	1.13882	1.01477	1.05521
Di-2-propenyl hexasulfide	0.812381	-0.819775	0.210966	0.597824	0.902584		1.02137	-1.05914	1.1112	1.05458	1.02586
Tetrahexosylceramide (d34:1)	-0.212188	-0.27233	-0.376754	-0.521895	-0.460226		-1.24056	-1.14224	-1.19286	-1.21304	-1.17978
PI(41:6)	-0.215642	-0.663693	-0.633705	-0.329099	-0.41235		-2.92703	-1.80221	-2.16392	-3.30685	-2.97416
Epoxymurin B	-0.38271	-0.329099	-0.262448	-0.497019	-0.228203		-3.84088	-4.35174	-4.81524	-2.37034	-3.19732
Iodixanol	-0.228692	-0.818244	-0.651667	-0.8219	-0.319454		-1.20071	-1.07206	-1.06985	-1.04902	-1.11042
Prenol 30,32-dihydroxy-2b-methyl-bishomohopane	-0.232198	-0.930914	-0.406314	-0.905508	-0.642646		-14.5718	-1.23739	-4.66992	-1.33985	-2.83058
Adenosine	-0.467561	0.912139	-0.623166	0.852089	-0.232521		-1.53992	1.04282	-1.88224	1.06311	-7.25968
PI(38:3)	-0.238016	-0.989325	-0.54216	-0.844117	-0.235868		-1.4184	-1.02359	-1.25302	-1.08456	-1.57558
3-O-Caffeoyl-4-O-methylquinic acid	-0.761072	-0.339349	-0.642765	0.235868	0.778314		-1.0731	-1.20468	-1.09966	1.3569	1.07872
5-Aminopentanoic acid	-0.804436	0.748867	0.393728	0.78083	-0.238016		-1.01004	1.02628	1.06061	1.01813	-1.11368
N-desmethylclarithromycin	0.593789	0.407578	0.241404	0.625698	0.830639		1.07631	1.14527	1.16596	1.07991	1.03174
Chinomethionat	-0.49693	-0.243886	-0.569642	-0.255714	-0.345123		-2.50487	-12.2234	-2.31109	-3.16841	-5.75163
SM(d36:2)	0.774327	-0.897001	-0.244252	-0.387629	0.878056		1.07956	-1.05539	-1.32897	-1.2664	1.05603
Dimethylarginine	-0.439286	0.792161	-0.54216	-0.328499	-0.265322		-1.1132	1.03555	-1.11136	-1.16945	-1.2143
[FA hydroxy(4:0)] 1,9S,11R,15S-tetrahydroxy-13E-prostaene	-0.925418	-0.866336	-0.268973	-0.671443	-0.830639		-1.18732	-1.45798	-6.03631	-2.50168	-1.46757
Erucicoyl-EA	0.615629	0.268973	0.455095	0.764196	-0.795212		2.93235	4.80969	2.07521	1.60746	-1.54779
Cer(d38:0)	0.282724	-0.615738	-0.286303	-0.46761	-0.569642		1.12038	-1.08181	-1.60147	-1.17936	-1.46386
PI(34:2)	0.819775	-0.844872	-0.670039	0.898948	-0.283041		1.07221	-1.066	-1.13406	1.05583	-1.55716
D-Sedoheptulose 7-phosphate	-0.489203	-0.417415	-0.286592	-0.73999	-0.563478		-1.10632	-1.15619	-1.17004	-1.05023	-1.09
Kaempferol 3-rhamnosyl-(1->2)-[glucosyl-(1->3)-(4'''-p-coumaroylrhamnosyl)-(1->6)-galactoside]	0.937463	0.357828	0.905508	-0.919944	0.287562		1.00719	1.19303	1.01751	-1.01185	1.09839
Ganglioside GM3 (d18:0/20:0)	-0.287562	-0.404093	0.844872	-0.819775	-0.755082		-1.13953	-1.11635	1.02239	-1.02245	-1.04904
6-Hydroxyluteolin 6-xyloside	0.654599	-0.764196	-0.299412	-0.679071	-0.353788		1.28698	-1.61701	-1.88931	-1.57465	-2.02493
PE(38:6)	0.947085	-0.818244	-0.804478	0.627377	-0.314468		1.07497	-1.53658	-1.25588	1.18355	-3.13147
PC(40:4)	0.815941	-0.919944	-0.315588	-0.812381	-0.54726		1.08244	-1.0491	-1.29829	-1.07998	-1.29017
4'-Methoxy-2',3,7-trihydroxyisoflavanone	-0.703337	-0.960101	-0.321708	0.339349	-0.621556		-1.05077	-1.00788	-1.14246	1.09407	-1.0924
Uric acid	-0.321708	-0.449027	-0.39853	0.996151	-0.35602		-1.10994	-1.20579	-1.07385	1.00044	-1.1097
PC(30:0)	-0.407578	-0.564387	-0.660165	-0.395247	-0.321708		-1.13913	-1.10359	-1.0973	-1.91864	-1.32685
5-(4-Acetoxy-1-butynyl)-2,2'-bithiophene	-0.963844	-0.558132	-0.727346	-0.321708	-0.480119		-1.01598	-1.71305	-1.11447	-2.45539	-1.48538
Lysyl-Tryptophan	-0.423559	-0.474852	-0.435934	0.920225	-0.329099		-1.68659	-2.28747	-1.15953	1.02531	-2.53593
Pipecolic acid	0.38028	0.947085	0.363315	0.329099	0.376754		1.62332	1.04154	1.62247	1.64191	1.60817
Acetic acid	-0.569642	-0.716371	-0.407578	0.329379	0.958051		-1.09005	-1.08042	-1.15028	1.21041	1.011
Diisopropyl sulfide	0.748305	0.937785	-0.330394	-0.389474	-0.710272		1.17717	1.05688	-1.64712	-2.1477	-1.3245
Niclosamide	-0.369112	-0.679437	-0.688815	-0.332526	-0.355617		-1.27179	-1.21884	-1.14165	-1.55451	-1.28198
2,3-Dimethylbenzofuran	-0.402933	-0.851207	-0.334855	-0.357259	-0.433521		-1.12432	-1.0474	-1.14722	-1.13881	-1.11622
5-Hexyltetrahydro-2-furanoctanoic acid	-0.416417	-0.557167	-0.424347	-0.569642	-0.33512		-1.7224	-1.54663	-1.24131	-1.21409	-1.7223
1-18:2-2-18:3-monogalactosyldiacylglycerol	-0.586071	-0.341722	-0.731349	-0.336155	-0.804436		-1.91555	-3.58199	-1.43487	-3.52856	-1.18308
SM(d34:0)	0.988638	0.855512	-0.887403	0.339349	0.503921		1.02399	1.33103	-1.27806	2.55691	2.09063
N-(2-hydroxyhexacosanoyl)-eicosasphinganine-1-O-[D-mannopyranosyl-alpha1-2-myo-inositol-1-phosphate]	-0.357828	0.960101	0.833453	0.560231	-0.833555		-1.12704	1.00927	1.05078	1.05703	-1.05037
Triradylglycero(60:5)	-0.59509	-0.363315	0.688085	0.905508	-0.813048		-1.13522	-2.8151	1.11836	1.04469	-1.16622
Hymenocardine	0.515508	0.378013	0.693691	0.367418	-0.984083		1.2446	1.5249	1.12112	1.44606	-1.00904
1-Octen-3-yl glucoside	0.813048	-0.369127	-0.640729	-0.589563	-0.609494		1.50683	-6.70713	-2.47332	-3.34869	-1.94938
Iodipamide	-0.925418	-0.475937	-0.376754	-0.690099	-0.429592		-1.17229	-3.61292	-4.39686	-2.1839	-3.14776
2,2,4-Trimethyl-3-(4-fluorophenyl)-2H-1-benzopyran-7-ol acetate	0.897001	-0.587827	-0.615629	-0.376754	-0.564387		1.02934	-1.14505	-1.09508	-1.20951	-1.17009
Spirolide B	-0.447139	-0.376754	-0.534938	0.941488	-0.703337		-1.13474	-1.21677	-1.08317	1.01068	-1.05889
PE(P-32:2)	-0.651348	-0.805366	0.905508	-0.497019	-0.376754		-1.05817	-1.04532	1.02077	-1.10094	-1.08761
N-(2-formyl-3-chlorophenyl)anthranilic acid	-0.505577	0.74237	0.839215	0.376754	-0.930914		-1.05158	1.02815	1.02064	1.08178	-1.00628
Lumequoylacetone	-0.383275	-0.447788	-0.49814	-0.676339	-0.526637		-2.84796	-2.82378	-2.25684	-1.63154	-1.93956
carboxynorspermidine	-0.397411	-0.85629	-0.682702	-0.433521	-0.905508		-1.54497	-1.12804	-1.09016	-1.40739	-1.07809
PC(O-36:3)	-0.642646	-0.804436	-0.591304	-0.504089	-0.398953		-1.08303	-1.0768	-1.12069	-1.29564	-1.45892
Luteolin 7,4'-diglucuronide-3'-glucoside	-0.411225	0.831281	-0.569642	-0.941488	0.99653		-3.14063	1.48562	-2.56894	-1.08691	1.00374
PI(36:0)	-0.962179	0.930914	-0.41235	0.937785	-0.748494		-1.01711	1.03154	-1.68451	1.03392	-1.12611
5-(3-Buten-1-ynyl)-2,2'-bithienyl	0.423559	-0.844872	0.526637	0.91883	0.8219		1.07415	-1.03293	1.06371	1.01597	1.03455
2,3-Butanediol glucoside	-0.434706	-0.716371	-0.897001	-0.991463	-0.477621		-1.32889	-1.18798	-1.03763	-1.00318	-1.33417
7-methylthioheptanaldoxime	-0.441433	-0.811944	-0.676339	-0.802625	0.93104		-4.25091	-1.8413	-2.95352	-1.86767	1.24797
M(IP)2C(d42:0)	0.943948	0.846831	0.459131	0.988274	0.530411		1.00711	1.04334	1.11252	1.00146	1.07006
Methyl 3-hydroxybutyrate	-0.866347	0.905508	0.930914	0.475887	0.662371		-1.03299	1.04551	1.01232	1.11857	1.06508
Triradylglycerol (65:6)	0.898948	-0.497019	-0.552411	0.515508	-0.688815		1.01672	-1.08453	-1.04915	1.07727	-1.03889
Isocitric acid	-0.525888	-0.589563	-0.691704	-0.504089	-0.854245		-1.25693	-1.51092	-1.08688	-1.43072	-1.1014
TG(15:0/20:0/20:0)	0.865649	-0.786825	0.515508	0.785917	0.819775		1.02272	-1.07931	1.08989	1.05167	1.05333
Epimedin K	-0.711539	0.647641	0.806839	0.518958	0.878056		-1.03147	1.07197	1.02759	1.06626	1.01749
Propanoylagmatine	-0.52349	-0.830639	-0.962213	0.831317	-0.817222		-1.05805	-1.03766	-1.00384	1.0248	-1.03822
Cer(d42:2)	-0.819775	0.831944	-0.819775	0.878056	-0.529663		-2.00666	1.36326	-2.17555	1.47839	-5.18401
PE(P-32:1)	-0.905508	0.912139	0.795575	-0.530411	0.795212		-1.01658	1.01688	1.03131	-1.1309	1.03922
3-Amino-1,2,4-triazole	-0.905508	0.569284	0.547145	0.801187	0.586071		-1.14493	1.59072	1.40543	1.13069	1.54664
UDP-N-acetylmuramoyl-L-Ala-D-gamma-Glu-6-carboxy-L-Lys-D-Ala	0.54726	-0.943845	0.996151	0.873625	0.589563		1.04595	-1.01153	1.00029	1.01785	1.03655
PC(52:4)	0.760039	0.827259	0.764649	0.778314	0.547411		1.0456	1.0378	1.04732	1.04613	1.09219
Tartronate semialdehyde	-0.756283	0.839215	-0.680081	-0.831317	-0.569642		-1.35078	1.37678	-1.64746	-1.2784	-2.13802
Diphenylcarbazide	0.898948	0.573988	-0.971559	0.833746	-0.819775		1.15351	2.27546	-1.04183	1.38939	-1.20069
2-Hydroxyundecanoate	-0.996151	0.661943	-0.773941	0.914771	-0.582815		-1.00633	2.36994	-1.53302	1.19211	-1.72537
MIPC(t20:0/26:0(2OH))	-0.651667	0.925418	0.588579	-0.642646	-0.727346		-1.04125	1.00825	1.04139	-1.03615	-1.02597
Tin chloride (SnCl4)	0.801187	-0.589563	0.891794	-0.694883	-0.831317		1.02388	-1.04958	1.01186	-1.03671	-1.01821
PC(38:8)	0.97776	-0.66523	0.589563	0.594045	-0.905508		1.03861	-1.98503	1.68137	1.54567	-1.26417
Camelliagenin A	-0.716371	-0.830639	-0.711539	-0.62213	-0.693691		-2.38137	-1.70836	-2.38595	-2.14437	-2.15365
Kanzonol R	0.764196	-0.819775	-0.804436	-0.819775	-0.625698		1.47593	-1.57241	-1.4811	-1.28972	-1.93867
Triradylglycerol(61:8)	0.811786	-0.8418	-0.819775	0.919944	0.627377		1.02938	-1.04246	-1.03076	1.02001	1.04572
L-Cyclo(alanylglycyl)	-0.822979	-0.643644	-0.671443	-0.716371	-0.651176		-1.12402	-1.21562	-1.21384	-1.1711	-1.1979
PE(36:8)	0.988274	0.905508	0.647674	0.920225	0.830639		1.00213	1.0331	1.07716	1.01931	1.03638
Psidinin C	-0.831317	0.920225	0.676339	0.867578	-0.926221		-1.32227	1.14005	1.4481	1.22214	-1.10843
PG(32:0)	0.688815	0.941488	-0.854337	0.957798	-0.836627		1.48323	1.06581	-1.13635	1.05523	-1.2731
N(alpha)-t-Butoxycarbonyl-L-leucine	-0.847673	-0.732764	-0.726209	-0.795212	-0.904185		-1.15237	-1.29295	-1.57537	-1.42002	-1.12618
Sorbitan stearate	0.786825	0.983397	-0.793182	0.947085	-0.943704		1.67004	1.07339	-1.60137	1.18438	-1.1642
beta-D-Glucosyl-1,4-N-acetyl-D-glucosaminyldiphosphoundecaprenol	-0.912139	0.920225	0.825481	0.8418	0.867578		-1.01218	1.00903	1.02754	1.01934	1.01665
