# Supplementary material for: Involvement of Lactate and Pyruvate in the Anti-Inflammatory Effects Exerted by Voluntary Activation of the Sympathetic Nervous System
Source: Metabolites. 2020 Apr 10;10(4):148. doi: 10.3390/metabo10040148 (PMC7652234; doi:10.3390/metabo10040148)
Supplement: Supplementary file 1 [file metabolites-10-00148-s001.zip › Table S4.xlsx]

## Sheet: metabolites
Table S4. Changes in plasma metabolite levels during endotoxemia in the trained group
Changes in plasma metabolite levels at T=0 (just before LPS administration), 1, 2, 4, and 8 hours post-LPS administration compared with baseline (one hour before LPS administration) in the trained group. Blue color indicates a decrease compared with baseline; red color indicates an increase compared with baseline. p-values were calculated using paired t-tests with multiple-testing correction (Ben…
Metabolite	p-value						Fold change
	T = 0	T = 1	T = 2	T = 4	T = 8		T = 0	T = 1	T = 2	T = 4	T = 8
LysoPC(18:2)	-0.0243659	-0.0146087	-0.000666998	-0.000653178	-0.0340965		-1.17815	-1.28122	-1.60861	-2.13761	-1.40432
Piperidine	-0.324572	-0.108798	-0.000653178	0.7957	-0.187256		-1.06979	-1.2774	-1.40659	1.03746	-1.21273
Narciclasine	0.0810666	0.589973	-0.103686	-0.000666998	-0.0772451		1.323	1.12862	-1.45333	-1.89165	-1.94771
L-Carnitine	-0.0147646	-0.00801181	-0.000666998	-0.0259492	0.0885066		-1.24958	-1.33357	-1.24961	-1.17172	1.14179
LysoPC(20:4)	-0.131291	-0.0305511	-0.00316048	-0.000786526	-0.125212		-1.19556	-1.28056	-1.67765	-2.33793	-1.78755
Arginine	-0.201509	-0.00915618	-0.000936718	-0.0732767	-0.0265986		-1.10374	-1.32491	-1.48337	-1.30065	-1.29456
DL-2-amino-octanoic acid	-0.0174307	-0.00389811	-0.00328371	-0.0014072	-0.0791108		-1.22279	-1.37288	-1.46003	-1.47828	-1.2038
1-Pyrrolinium	0.708075	-0.558	-0.00197202	0.946309	0.363201		1.01974	-1.04149	-1.27381	1.00916	1.10046
LysoPC(16:0)	-0.0321948	-0.636401	-0.0174307	-0.011512	-0.00281906		-1.15951	-1.04469	-1.24847	-1.39217	-1.93058
Imidazoleacetic acid riboside	-0.908618	0.584202	-0.417244	0.00293204	-0.817922		-1.0329	1.08235	-1.12554	1.92063	-1.07018
Oxolucidine B	-0.28408	-0.195455	-0.0107537	-0.00328371	-0.00532283		-1.09245	-1.13751	-1.34063	-1.77789	-1.82702
L-Acetylcarnitine	0.139399	0.034298	0.588532	-0.0139125	-0.00389811		1.22429	1.45892	1.09764	-2.00773	-2.26022
Acetic acid	-0.172613	0.152047	-0.325729	0.00389811	-0.754156		-1.1575	1.155	-1.12499	1.99492	-1.05404
Pyruvic acid	0.0320056	0.0122378	0.0444368	0.00443478	0.0772451		1.61296	2.06823	1.31451	3.39878	1.55032
cis-(homo)2aconitate	0.946309	-0.757786	0.9419	0.00532283	-0.816907		1.00808	-1.03629	1.01269	1.58394	-1.02259
Glucose	0.872876	0.915099	-0.134748	0.00532283	0.361597		1.01368	1.01193	-1.1202	1.80277	1.09762
N3-fumaramoyl-L-2,3-diaminopropanoate	0.0245742	0.00801181	0.0321948	0.0147646	0.270637		4.65111	3.43342	2.32812	4.11899	1.9941
5'-Dehydroadenosine	-0.245988	-0.920337	-0.0794367	0.00872615	-0.63696		-1.16779	-1.01303	-1.31666	1.78666	-1.15911
PC(O-36:2)	-0.0162217	-0.213756	-0.00872615	-0.0147646	-0.0259492		-1.15158	-1.0854	-1.19563	-1.23865	-1.23648
[ST (20:4)] cholest-5-en-3beta-yl (15S-hydroperoxy-5Z,8Z,12E,14Z-eicosatetraenoate)	-0.136748	-0.227503	-0.00872615	-0.0451305	-0.0201606		-1.36027	-1.29375	-1.33691	-1.26731	-1.32234
Creatine	-0.0174307	-0.0753659	-0.605044	0.00872615	0.120031		-1.23293	-1.17635	-1.05834	1.68183	1.17522
2,2,4-Trimethyl-3-(4-fluorophenyl)-2H-1-benzopyran-7-ol acetate	-0.235857	-0.0224685	-0.0107537	0.583561	0.230827		-1.26921	-1.4635	-1.76902	1.1175	1.13988
PC(O-34:3)	-0.210033	-0.331314	-0.0707318	-0.0785602	-0.0107537		-1.11529	-1.08473	-1.20464	-1.24884	-1.2583
Trihydroxy-3,6,7,4'-tetramethoxyflavone	-0.28408	0.922231	0.878988	0.0107537	0.275059		-1.12798	1.01508	1.03447	1.97189	1.19538
4'-Methoxy-2',3,7-trihydroxyisoflavanone	-0.455302	-0.792907	-0.223473	0.0107537	-0.694059		-1.15055	-1.04101	-1.18608	1.4491	-1.1078
PG(42:6)	-0.0107537	-0.0404578	-0.0174307	-0.927304	-0.0772568		-1.29005	-1.09928	-1.20308	-1.01215	-1.24745
PC(O-36:5)	-0.0111675	-0.134719	-0.0497364	-0.0259492	-0.0107537		-1.123	-1.09829	-1.17897	-1.22866	-1.26289
FA amino(7:0) aminoheptanoic acid	-0.823321	-0.0849279	-0.0207251	-0.0107537	-0.91276		-1.01542	-1.21183	-1.38371	-1.45632	-1.00815
3-Deoxy-D-glycero-D-galacto-2-nonulosonic acid	0.086016	0.0706694	-0.440943	0.0108047	0.279081		1.28446	1.52644	-1.11505	3.21823	1.17874
N3-(4-methoxyfumaroyl)-L-2,3-diaminopropanoate	0.0108545	0.011512	0.0259492	0.0174307	0.141725		2.52637	2.18674	1.6578	2.38435	1.66849
(2Z,4'Z)-2-(5-Methylthio-4-penten-2-ynylidene)-1,6-dioxaspiro[4.4]non-3-ene	0.671685	0.7957	-0.96195	0.0111675	0.914925		1.06845	1.04587	-1.00793	2.10723	1.01904
PC(35:2)	-0.164464	-0.449895	-0.0111675	-0.10442	-0.108798		-1.13933	-1.05384	-1.19725	-1.18305	-1.19548
3-O-Caffeoyl-4-O-methylquinic acid	-0.675666	-0.622567	-0.0444368	0.0111675	0.223976		-1.07153	-1.07098	-1.36672	2.29985	1.18395
Lactic acid	0.014708	0.0146087	0.0259492	0.0174307	0.172613		2.45258	2.16836	1.58883	2.32031	1.66352
SM(d34:1)	-0.0184392	-0.337622	-0.0161787	-0.0309059	-0.0146087		-1.14599	-1.07437	-1.16409	-1.17425	-1.16078
Dimethylarginine	-0.703557	-0.0147646	-0.0704951	-0.197709	-0.720557		-1.04724	-1.28806	-1.23902	-1.12341	-1.03543
N-[2-(4-Chloro-phenyl)-acetyl]-N'-(4,7-dimethyl-quinazolin-2-yl)- guanidine	-0.950827	-0.482846	-0.153187	0.0147646	0.420898		-1.01925	-1.17123	-1.34449	2.45211	1.17696
Deoxyuridine triphosphate	0.0154661	0.0160956	0.0330607	0.0291967	0.523022		5.75331	3.89466	2.98665	4.07227	1.60853
Pyrrolidine	-0.671685	-0.0201484	-0.0457422	-0.292461	-0.0154661		-1.04125	-1.24561	-1.30233	-1.17994	-1.492
PS(21:0)	-0.391583	-0.149149	-0.202477	-0.0154661	-0.131291		-1.22319	-1.33745	-1.4125	-2.10856	-2.93178
Proline betaine	-0.0457422	-0.0357192	-0.0160956	-0.1198	0.730898		-1.12779	-1.1749	-1.20577	-1.32045	1.13086
Deoxycytidine	0.0336694	0.0518235	0.188489	0.0160956	0.171274		38.1535	12.3815	7.44703	27.6542	7.82311
1,6-Naphthalenedisulfonic acid	0.0353859	0.0161787	0.0700599	0.0174307	0.178016		1.90442	1.74205	1.33565	1.88018	1.21535
PC(O-38:6)	-0.0168146	-0.338661	-0.0916025	-0.0340965	-0.0963073		-1.11384	-1.06348	-1.16135	-1.21277	-1.16259
Bruceoside A	-0.212075	-0.160513	-0.0174307	-0.0174307	-0.139399		-3.25222	-1.54001	-2.6552	-12.256	-4.56648
CDP-Glycerophospholipid(38:4)	-0.0916025	-0.152047	-0.0174307	-0.0457422	-0.159016		-1.70025	-1.16783	-1.81862	-1.36591	-2.10301
Artonin K	0.666925	-0.714615	-0.626374	0.0199508	-0.773702		1.06547	-1.03392	-1.0684	1.86198	-1.04429
PC(O-38:5)	-0.044256	-0.31068	-0.0772451	-0.0229978	-0.0207251		-1.10073	-1.0825	-1.15306	-1.2159	-1.18445
5,8-Dihydro-6-(4-methyl-3-pentenyl)-1,2,3,4-tetrathiocin	-0.928179	0.360374	-0.796363	0.0207251	0.857711		-1.01085	1.06608	-1.02156	1.35243	1.01586
Uric acid	-0.0229978	0.950064	-0.645286	0.766639	-0.66483		-1.15079	1.00603	-1.04181	1.03658	-1.06798
PE-NMe(36:2)	-0.0458574	-0.10559	-0.0259492	-0.0413342	-0.227503		-1.32299	-1.14401	-1.3881	-1.21765	-1.57511
Glycerophosphocholine	-0.0320056	-0.243161	-0.0259492	-0.0426265	-0.0753659		-1.38342	-1.54791	-1.45872	-1.32064	-1.29976
N(6)-Trimethyl-L-lysine	-0.160897	-0.027357	-0.0707318	-0.0443711	-0.28408		-1.14566	-1.19169	-1.18377	-1.23305	-1.14237
Prolyl-Gamma-glutamate	-0.544261	0.94369	-0.172613	0.0294719	-0.577789		-1.1387	1.01158	-1.30241	1.71574	-1.29404
Urea	-0.101926	-0.0667737	-0.461819	-0.0300078	-0.044256		-1.11822	-1.1642	-1.07953	-1.18614	-1.30294
Gnidicin	0.748727	0.849236	0.0305511	0.166597	0.708075		1.65511	1.26547	10.0341	6.479	2.01703
hydroxymethyl-dCDP	-0.0310845	-0.139399	-0.136223	-0.201509	-0.875549		-1.38025	-1.28623	-1.31039	-1.26225	-1.05078
Glutamine	-0.139399	-0.14945	-0.0312599	-0.178016	0.0551613		-1.17152	-1.3047	-1.33535	-1.14277	1.18966
6-Phosphonoglucono-D-lactone	0.0648395	0.031865	0.182802	0.0516064	0.176602		2.78332	2.38236	1.86664	2.5821	1.74713
LysoPE(18:0)	-0.139399	-0.187256	-0.206515	-0.0652076	-0.0320056		-1.53601	-1.57063	-1.8243	-1.8393	-3.1305
L-Histidine	-0.148482	-0.0320056	-0.146813	-0.600489	0.816907		-2.02504	-3.14019	-2.32616	-1.22417	1.13586
Probenecid	-0.391583	-0.449895	-0.0330607	0.316034	-0.388548		-1.27674	-1.38433	-2.43254	1.32036	-1.73432
PG(O-36:1)	-0.273208	-0.671941	-0.282212	-0.250748	-0.0340965		-1.25631	-1.07846	-1.17025	-1.17652	-1.26018
Triradylglycerol(61:8)	-0.731415	-0.337622	-0.0344338	-0.57847	-0.324869		-1.04755	-1.14841	-1.24157	-1.05746	-1.19145
PC(36:4)	-0.0578393	-0.213756	-0.0364817	-0.204868	-0.324869		-1.1162	-1.06878	-1.15636	-1.10223	-1.07255
PC(36:2)	-0.324869	-0.241916	-0.044256	-0.0366166	-0.11574		-1.16261	-1.13405	-1.24476	-1.30322	-1.27077
PC(38:4)	-0.168316	-0.528294	-0.104788	-0.766639	-0.0375953		-1.0676	-1.05695	-1.14067	-1.0285	-1.11071
5-(4-Acetoxy-1-butynyl)-2,2'-bithiophene	-0.21782	-0.169786	-0.0409096	-0.223473	-0.328483		-1.56179	-4.56211	-4.10288	-2.97054	-1.32773
hexane-6-keto-1,3,4,6-tetracarboxylate	0.0457422	0.0413342	0.10824	0.0424284	0.153187		9.79858	9.48999	4.72989	6.9522	4.94383
PC(O-34:2)	-0.449895	-0.279081	-0.0975459	-0.0413342	-0.14687		-1.12008	-1.12819	-1.21317	-1.30486	-1.29561
Tartronate semialdehyde	-0.0810666	-0.920337	-0.044256	-0.694059	-0.282845		-11.4547	-1.12989	-5.41958	-1.5277	-2.7421
Succinic acid semialdehyde	-0.0963073	-0.125212	-0.109986	-0.044256	0.0772451		-1.33337	-1.62393	-1.37165	-1.33699	1.31398
PC(38:5)	-0.814366	-0.588532	-0.171274	-0.716516	-0.0451305		-1.02709	-1.03864	-1.11242	-1.03263	-1.0997
PE(39:1)	-0.358111	-0.236632	-0.0457422	-0.0622688	-0.104491		-1.15901	-1.14709	-1.25162	-1.27508	-1.29357
DG(43:5)	-0.0785602	-0.115488	-0.0478215	-0.136748	-0.185082		-1.32856	-1.12795	-1.39881	-1.18214	-1.36404
5-Ethoxy-4,5-dihydro-2(3H)furanone	-0.814366	0.332728	-0.0494777	0.927304	-0.0772568		-1.02735	1.28476	-1.244	1.01517	-1.31775
MIPC(t20:0/26:0(2OH))	-0.771995	-0.759042	0.66483	-0.83891	-0.0515908		-1.02166	-1.03357	1.02718	-1.02078	-1.10302
(2alpha,3alpha,5alpha,22R,23R)-2,3,22,23-Tetrahydroxy-25-methylergost-24(28)en-6-one	-0.339488	-0.665335	-0.328483	-0.410055	-0.0517518		-2.77789	-1.21997	-2.32255	-2.00297	-10.7082
PC(18:3(6Z,9Z,12Z)/20:3(8Z,11Z,14Z))	-0.086016	-0.57847	-0.324572	-0.702153	-0.0521222		-1.12582	-1.04035	-1.09228	-1.03623	-1.1226
PE(P-38:6)	-0.0554372	-0.331345	-0.0702912	-0.101926	-0.236632		-1.6436	-1.4053	-2.3488	-1.5989	-2.55369
Propionylcarnitine	-0.0711835	-0.635898	-0.28408	-0.452425	-0.0578393		-1.39159	-1.15808	-1.32805	-1.27346	-1.35615
CDP-Glycerophospholipid (36:3)	-0.173705	-0.567211	-0.0588006	-0.583561	-0.317947		-1.50287	-1.10883	-1.65066	-1.11033	-1.34529
CDP-Glycerophospholipid (38:6)	-0.0995112	-0.290033	-0.0622688	-0.665852	-0.28408		-1.45793	-1.15747	-1.41362	-1.06221	-1.36768
Lenticin	-0.0622688	-0.0982341	-0.277315	-0.125212	-0.717415		-1.19206	-1.38005	-1.25996	-1.38186	-1.11341
Phosphocreatinine	-0.483655	-0.589973	-0.0648482	-0.288894	-0.098722		-1.44552	-1.14243	-1.48627	-1.14048	-1.44874
3'-O-Methyladenosine	-0.589973	-0.0667737	0.901925	0.971516	-0.339659		-1.06323	-1.21664	1.01262	1.00225	-1.11604
PC(36:3)	-0.111333	-0.197389	-0.182802	-0.192104	-0.0668344		-1.08788	-1.07886	-1.13086	-1.12759	-1.1599
TG(41:0)	-0.246596	-0.811634	-0.0691251	-0.178016	-0.119135		-1.07435	-1.03219	-1.1474	-1.10436	-1.17068
PC(40:5)	-0.240569	-0.849621	-0.136209	-0.666925	-0.0691251		-1.07095	-1.0185	-1.11917	-1.04497	-1.11775
Lumequoylacetone	-0.165304	-0.269913	-0.0692113	-0.148482	-0.237743		-4.54521	-3.20862	-6.28164	-2.73964	-4.0984
N-(2-hydroxy-tetracosanoyl)-1-beta-glucosyl-4E,6E-hexadecasphingadienine	-0.220489	-0.623313	-0.139399	-0.0707318	-0.449895		-1.20129	-1.09062	-1.18431	-1.28023	-1.10918
PE(38:5)	-0.464143	-0.680166	-0.0707318	0.769654	-0.553332		-3.06853	-1.90671	-7.98362	1.33413	-2.54098
PC(O-36:3)	-0.253121	-0.286688	-0.0712455	-0.13107	-0.189144		-1.27831	-1.2901	-1.18849	-1.40508	-1.41628
PI(O-34:1)	-0.144182	-0.275112	-0.0756981	-0.388548	-0.227503		-1.47173	-1.12912	-1.66864	-1.13226	-1.95969
PC(P-40:6)	-0.775199	-0.985356	-0.329888	-0.0772451	-0.144182		-1.03322	-1.00242	-1.17073	-1.16636	-1.39009
PS(55:0)	0.582209	0.0804345	0.329888	0.534249	-0.8329		1.18089	1.5134	1.26076	1.14906	-1.11514
PE(38:3)	-0.164464	-0.524801	-0.0865118	-0.277793	-0.310911		-3.33497	-1.59387	-1.98332	-2.70178	-2.30774
PC(P-40:7)	-0.0869777	-0.491773	-0.160513	-0.723278	-0.336786		-1.30851	-1.07317	-1.2423	-1.02887	-1.33325
PC(40:6)	-0.153888	-0.144473	-0.087612	-0.212075	-0.152047		-1.5835	-1.12899	-1.5408	-1.28425	-1.8516
Triradylglycero(60:5)	-0.605089	0.279081	0.0880478	0.385414	-0.947767		-1.51241	1.50121	1.56825	1.44083	-1.07911
4-Hydroxybutyric acid	0.0952045	0.144182	0.113938	0.499868	-0.335698		12.7251	15.7109	20.3249	3.07802	-5.03219
PC(O-38:4)	-0.212843	-0.440943	-0.14687	-0.204868	-0.0961122		-1.19057	-1.09957	-1.17815	-1.18431	-1.24021
PS(P-39:0)	-0.212843	-0.766639	-0.249186	-0.0963073	-0.160633		-1.2036	-1.04461	-1.21398	-1.26554	-1.13973
PC(38:8)	-0.248232	-0.174758	-0.0982341	-0.153888	-0.156964		-3.19908	-5.8124	-5.25092	-4.11558	-5.36661
Dehydrotomatine	-0.0995112	-0.283015	-0.115488	-0.344833	-0.310911		-1.76887	-1.2247	-1.63728	-1.18558	-1.49303
CDP-Glycerophospholipid(40:6)	-0.166597	-0.152002	-0.103621	-0.464143	-0.337622		-1.31219	-1.13829	-1.39642	-1.08887	-1.725
Ranunculin	-0.714615	-0.22028	-0.10442	-0.714615	0.187256		-2.05789	-3.94155	-3.27575	-2.10396	6.47998
UDP-N-acetylmuramoyl-L-Ala-D-gamma-Glu-6-carboxy-L-Lys-D-Ala	-0.104491	0.776468	-0.989838	0.279081	-0.567211		-1.14947	1.03276	-1.001	1.09149	-1.11427
PG(32:0)	0.113686	0.681733	0.8329	-0.84422	-0.534249		4.22093	1.55517	1.38547	-1.33833	-2.17398
Phosphocreatine	-0.681609	-0.113686	-0.286688	0.979008	-0.320802		-1.90054	-3.78781	-2.05271	1.02283	-2.65537
Triradylglycerol (65:6)	0.642928	0.131323	0.575322	0.113938	-0.337622		1.05308	1.14781	1.04193	1.1224	-1.13585
LysoPC(20:5)	-0.927304	-0.777499	-0.245988	-0.116935	-0.920337		-1.05619	-1.18603	-2.31757	-3.74999	-1.05228
SM(d33:1)	-0.213594	-0.30329	-0.120402	-0.164464	-0.36986		-1.34347	-1.5908	-1.58481	-1.96253	-1.83347
PE(35:2)	-0.424382	0.957404	-0.528294	-0.279081	-0.120402		-1.30619	1.00539	-1.06329	-1.2592	-1.73459
PS(37:2)	-0.172613	-0.216897	-0.125212	-0.277793	-0.139399		-3.15357	-2.26269	-2.75393	-2.35859	-3.31671
TG(15:0/20:0/20:0)	-0.125212	0.950827	-0.192104	0.381538	-0.688317		-1.20227	1.0089	-1.18653	1.12139	-1.08691
LysoPE(20:0)	-0.827108	-0.8329	-0.695123	-0.136223	-0.12793		-1.51428	-1.58172	-1.99797	-6.62655	-7.83709
Chinomethionat	0.789727	0.134748	0.561844	0.513227	0.979008		1.96723	11.0431	3.40783	4.51153	1.0462
Galactaric acid	0.875549	0.946309	-0.902431	-0.134921	0.240685		1.17773	1.03301	-1.07598	-3.01346	2.86212
PC(38:3)	-0.39418	-0.695123	-0.136223	-0.296954	-0.324869		-1.28971	-1.05612	-1.24144	-1.24882	-1.28451
Glyceric acid	0.588258	0.528957	0.936839	0.139399	-0.562317		2.4856	1.51535	1.13157	7.2797	-3.82603
N-(2-hydroxyhexacosanoyl)-eicosasphinganine-1-O-[D-mannopyranosyl-alpha1-2-myo-inositol-1-phosphate]	0.286248	0.139399	0.959691	0.449895	-0.849621		1.11972	1.24676	1.01017	1.13354	-1.05833
Erucicoyl-EA	-0.950827	0.747096	-0.413618	-0.139399	-0.980007		-1.07477	1.82817	-3.45102	-2.70896	-1.03868
Glycerophosphocholine (38:6)	-0.178016	-0.528294	-0.140729	-0.806828	-0.258131		-1.27171	-1.04172	-1.33098	-1.03042	-1.30603
Kaempferol 3-rhamnosyl-(1->2)-[glucosyl-(1->3)-(4'''-p-coumaroylrhamnosyl)-(1->6)-galactoside]	-0.444279	-0.59122	-0.141091	0.684555	-0.455302		-1.13379	-1.10592	-1.17729	1.06865	-1.10347
6-Hydroxyluteolin 6-xyloside	-0.393891	-0.326041	-0.141091	0.275059	-0.291992		-3.10224	-1.92631	-4.3644	1.40828	-3.03646
Didodecyl thiobispropanoate	0.947767	-0.268206	-0.277579	-0.141725	-0.146316		1.14806	-4.06523	-1.839	-4.96806	-4.99772
PI(O-36:2)	-0.210033	-0.283015	-0.141725	-0.236238	-0.188489		-1.51978	-1.63058	-2.23198	-1.65871	-2.31947
PS(41:4)	-0.144182	-0.491773	-0.172613	0.766639	-0.277818		-1.39129	-1.10788	-1.4276	1.04275	-1.40561
Epoxymurin B	-0.316034	-0.388548	-0.528294	-0.152047	-0.144182		-2.79938	-2.24479	-1.99447	-1.94089	-6.99399
PC(34:3)	-0.160633	-0.391583	-0.173705	-0.402733	-0.145242		-1.13293	-1.0827	-1.12164	-1.11661	-1.10972
6-Deoxodolichosterone	-0.24778	-0.7957	-0.14687	-0.365831	-0.344017		-2.25552	-1.07853	-2.81698	-1.84503	-2.05494
Spirolide B	-0.150033	-0.621091	-0.15586	-0.845187	-0.479151		-1.38635	-1.08756	-1.32357	-1.04157	-1.361
N-(2-formyl-3-chlorophenyl)anthranilic acid	0.8188	0.930095	0.778248	0.92927	-0.152047		1.01736	1.01089	1.02466	1.00868	-1.11637
PE(P-38:5)	-0.387972	0.573523	-0.827162	-0.153187	-0.345893		-1.4878	1.69302	-1.25032	-3.00443	-1.82546
PS(39:4)	-0.153686	-0.231046	-0.153686	0.954595	-0.344368		-1.60901	-1.18879	-1.73905	1.01692	-1.84286
3S-hydroxyhexacosanoyl-CoA	-0.164464	-0.703557	-0.160897	-0.702153	-0.506277		-1.19376	-1.03574	-1.25632	-1.06	-1.72735
Sorbitan stearate	-0.279081	-0.684555	-0.166597	0.561844	-0.337622		-14.1753	-1.99378	-18.3989	2.10239	-6.94573
PC(30:0)	-0.50335	-0.356573	-0.39418	-0.166597	-0.950827		-1.11152	-1.56466	-1.5827	-2.49733	-1.01659
Diisopropyl sulfide	0.283015	0.918517	-0.166597	-0.494013	-0.861266		2.10213	1.10743	-2.69076	-1.57386	-1.22182
PC(38:2)	-0.385414	-0.703557	-0.344833	-0.273208	-0.171274		-1.21515	-1.07188	-1.12461	-1.22177	-1.38259
PE(37:0)	-0.361597	-0.599042	-0.245988	-0.268206	-0.171274		-1.10346	-1.05686	-1.09255	-1.09949	-1.15594
7-methylthioheptanaldoxime	-0.295603	-0.178016	-0.245988	-0.325729	-0.277793		-11.6235	-17.0555	-15.1722	-4.99884	-11.7614
PI(38:3)	-0.295603	-0.513227	-0.178016	-0.927665	-0.402733		-3.06882	-2.26441	-1.76983	-1.05356	-2.49729
N-(2-hydroxytetracosanoyl)-4,8-sphingadienine	-0.267231	0.923846	-0.60581	-0.705854	-0.181269		-1.72375	1.038	-1.23555	-1.1905	-1.73653
PC(52:4)	-0.482517	-0.431142	-0.231766	-0.567211	-0.195754		-1.09438	-1.10001	-1.10677	-1.06903	-1.16563
Ganglioside GM3 (d42:2)	-0.209389	-0.534249	-0.202477	-0.8329	-0.340927		-1.47341	-1.15938	-1.68038	-1.05769	-1.41759
Stenopalustroside A	-0.813145	-0.474649	-0.606546	0.204868	-0.695123		-1.57894	-1.84461	-2.00678	5.13789	-1.87989
1,2,4,8-Tetraacetoxy-7-hydroxy-3-(4-hydroxyphenyl)dibenzofuran	-0.209905	0.695123	-0.216897	0.999524	-0.399623		-4.61328	1.45196	-6.19848	1.00049	-3.84431
Diphenylcarbazide	-0.7957	-0.950064	-0.216897	0.766639	-0.679674		-1.51331	-1.09066	-3.58739	1.44303	-1.90392
PS(35:0)	-0.223473	-0.388548	-0.275112	-0.449895	-0.352417		-2.83663	-1.76744	-2.47648	-1.73309	-1.98442
Moracin	-0.227503	0.96195	-0.695123	0.8329	0.562413		-13.4723	1.07625	-2.08179	1.47724	2.35714
Epimedin K	0.776583	0.227503	0.446207	0.436069	0.94369		1.02163	1.13442	1.06887	1.04815	1.01144
M(IP)2C(d42:0)	-0.737519	0.84422	0.96195	-0.908618	-0.230827		-1.04178	1.02876	1.00677	-1.01327	-1.31716
CDP-DG(36:4)	-0.729575	0.665335	-0.537414	-0.23436	-0.411087		-1.06137	1.04069	-1.0734	-1.15817	-1.08581
PI(36:0)	-0.236338	-0.324694	-0.270637	-0.677879	-0.336786		-1.55448	-1.19406	-1.34682	-1.09335	-1.65898
Lysyl-Tryptophan	-0.559794	0.951229	0.242619	0.927665	-0.455302		-1.8109	1.0147	1.26662	1.04248	-2.14101
3-Amino-1,2,4-triazole	-0.589973	-0.400166	-0.39418	-0.364895	-0.244918		-1.49211	-1.99713	-1.52519	-1.96617	-2.94124
PS(41:2)	-0.418146	-0.678471	-0.245272	-0.33007	-0.334126		-1.26855	-1.06668	-1.336	-1.21994	-1.48845
Hordatine B glucoside	-0.652094	-0.401718	-0.245988	-0.731415	-0.68155		-1.16009	-1.20433	-1.20568	-1.0639	-1.12451
[6]-Gingerdiol 3,5-diacetate	0.641542	0.24702	0.80238	0.324572	0.77697		2.46365	5.83983	1.56329	4.13362	1.79832
SM(d36:2)	-0.273208	-0.421836	-0.658029	-0.471779	-0.25237		-1.50306	-1.30167	-1.23961	-1.34889	-1.40432
PI(34:2)	-0.701243	-0.258682	0.366654	-0.90485	-0.583502		-1.08703	-1.231	1.14496	-1.04834	-1.30503
2-Hydroxyundecanoate	0.766639	0.766639	-0.325634	-0.265918	0.440943		1.11041	1.15167	-1.53778	-1.69478	1.36123
2,3-Butanediol glucoside	-0.268093	-0.36986	-0.590663	-0.844754	0.950827		-1.245	-1.33697	-1.18539	-1.073	1.0184
Beta-1,4-D-Mannosylchitobiosyldiphosphodolichol	-0.957737	0.566463	0.269137	0.409738	0.845649		-1.00961	1.07407	1.12051	1.11939	1.03167
SM(d34:2)	-0.449895	-0.928456	-0.284594	-0.275059	-0.324572		-1.11029	-1.01355	-1.11123	-1.12294	-1.1269
Creatinine	-0.589691	-0.275407	-0.677232	-0.746576	-0.8329		-1.02986	-1.05362	-1.02765	-1.02054	-1.01195
Kanzonol R	-0.880815	-0.731415	0.481341	0.8329	-0.275407		-1.25158	-1.49944	1.7408	1.38232	-6.58979
1-Octen-3-yl glucoside	-0.277579	-0.806383	-0.482846	0.6367	-0.528294		-9.85749	-1.57003	-3.24924	1.60521	-3.6207
N(alpha)-t-Butoxycarbonyl-L-leucine	-0.277818	-0.731415	0.950064	-0.720049	-0.583502		-2.15791	-1.36414	1.05828	-1.40126	-1.92404
Phosphatidyl glycerophosphate (O-42:2)	0.279081	-0.577789	0.665335	-0.74083	0.703219		1.95984	-1.37652	1.42855	-1.38897	1.30341
Isocitric acid	0.878244	-0.894344	0.983258	-0.437394	0.279801		1.03215	-1.02498	1.00391	-1.65063	1.27613
PE(37:1)	-0.36426	-0.46673	-0.282073	-0.361597	-0.329888		-1.15911	-1.10785	-1.12868	-1.12808	-1.17067
N-desmethylclarithromycin	0.950827	0.702153	-0.28408	0.8329	-0.449895		1.00886	1.04573	-1.15271	1.02354	-1.24834
Cer(d42:2)	0.757578	0.324694	-0.766639	0.286688	-0.541448		2.433	6.58055	-2.11131	6.88825	-4.42083
PE(36:8)	-0.902431	0.950064	-0.479822	0.295342	-0.352838		-1.02312	1.0109	-1.12968	1.09353	-1.32253
PC(32:1)	-0.766639	-0.344833	-0.440943	-0.789305	-0.31724		-1.20333	-1.65083	-1.48317	-1.19698	-1.89948
PC(32:0)	-0.537414	-0.809531	-0.337622	-0.324572	-0.641542		-1.17515	-1.05097	-1.15336	-1.19858	-1.13307
Di-2-propenyl hexasulfide	0.90485	0.329888	0.695123	0.583502	-0.908618		1.01863	1.10799	1.04882	1.07244	-1.02445
PE(P-32:1)	0.856437	0.337644	-0.937199	0.36426	-0.732226		1.02948	1.12706	-1.01328	1.15792	-1.19153
Adenosine	0.550045	0.93774	0.481341	-0.948208	0.338921		2.00073	1.19096	2.34866	-1.14719	1.37912
Prenol 30,32-dihydroxy-2b-methyl-bishomohopane	-0.763947	-0.743222	-0.783587	-0.789305	-0.345893		-1.92701	-1.4949	-1.91573	-1.66456	-4.9687
PC(36:5)	0.716516	0.936498	0.345893	0.970096	0.96195		1.10114	1.02843	1.2304	1.00992	1.01217
5-Hexyltetrahydro-2-furanoctanoic acid	-0.35197	-0.694059	-0.413618	-0.53573	-0.409738		-2.04691	-1.31741	-1.36822	-1.20905	-1.71856
Sedoheptulose	-0.400166	-0.8329	-0.361597	0.976799	-0.947767		-1.22262	-1.04068	-1.16374	1.00578	-1.0185
5-Aminopentanoic acid	0.622197	0.83037	-0.92927	-0.731415	-0.374811		1.07819	1.02598	-1.01437	-1.05065	-1.12885
Tetrahexosylceramide (d34:1)	-0.424382	-0.708659	-0.388548	-0.767688	-0.449895		-1.14575	-1.07801	-1.21218	-1.05507	-1.15157
Luteolin 7,4'-diglucuronide-3'-glucoside	-0.3931	-0.946309	-0.518762	-0.780606	-0.507867		-4.48195	-1.16026	-3.54513	-1.55229	-2.65776
CDP-Glycerophospholipid(38:5)	-0.900533	-0.745474	-0.393891	0.539692	-0.814366		-1.04883	-1.33802	-2.44869	1.37246	-1.29136
Prostaglandin F1a	0.950064	0.408089	-0.789305	0.647856	0.735628		1.10353	2.64243	-1.30996	1.62708	1.74214
Pipecolic acid	0.951535	0.794901	-0.409738	0.681301	0.695123		1.01985	1.13557	-1.40197	1.2516	1.36969
PE(40:3)	0.806089	0.413848	-0.720049	0.557989	-0.766639		1.029	1.08928	-1.04879	1.05569	-1.04393
1-18:2-2-18:3-monogalactosyldiacylglycerol	-0.417244	0.732226	0.908618	-0.622567	-0.575939		-2.52556	1.36732	1.13321	-1.60669	-1.96822
Tin chloride (SnCl4)	0.996649	0.449895	-0.695123	0.53248	-0.434574		1.00023	1.0321	-1.02993	1.03617	-1.04549
Psidinin C	-0.930933	0.694059	0.794811	0.474187	-0.782559		-1.15813	1.62458	1.21829	2.13673	-1.34667
carboxynorspermidine	0.599042	0.731415	-0.479151	-0.950827	0.908618		1.26752	1.16038	-1.38654	-1.04279	1.05931
Iodixanol	-0.930095	-0.482517	-0.96195	-0.704654	-0.763947		-1.01743	-1.11834	-1.00776	-1.07986	-1.10557
Niclosamide	-0.983401	-0.632832	-0.482517	0.868152	-0.648071		-1.00823	-1.35197	-1.20287	1.07421	-1.47573
5-(3-Buten-1-ynyl)-2,2'-bithienyl	0.667251	0.80238	-0.791358	-0.486609	-0.992939		1.07129	1.03987	-1.04363	-1.09909	-1.00138
Xanthine-8-carboxylate	0.960054	0.596826	0.923846	-0.491773	0.53138		1.01219	1.18274	1.03381	-1.27076	1.19393
Camelliagenin A	-0.495695	0.948208	-0.96195	-0.746576	-0.534249		-2.53853	1.15497	-1.07955	-1.71041	-2.98127
Propanoylagmatine	0.950827	-0.791358	-0.528294	-0.514763	-0.81938		1.00476	-1.03677	-1.05213	-1.07005	-1.03383
PE(P-36:3)	0.66483	0.908618	-0.89527	-0.777499	-0.53097		1.24594	1.07799	-1.07858	-1.21597	-1.46046
Cer(d38:0)	0.565642	-0.53248	0.684555	0.814366	0.580837		1.29677	-1.91903	1.29178	1.15722	1.46212
PE(P-32:2)	-0.838439	0.7957	-0.5405	0.534249	-0.621501		-1.03963	1.04565	-1.14741	1.07902	-1.34723
Trihexosylceramide (d42:1)	0.92927	0.748727	0.54289	0.704654	-0.951229		1.0215	1.08515	1.09727	1.08149	-1.01708
PE(38:6)	0.630146	-0.579872	0.675666	0.578359	-0.814366		1.61055	-1.73954	1.43741	1.6787	-1.11981
Di-2-thienyl disulfide	-0.585531	0.834773	-0.918517	0.849621	-0.584202		-1.35846	1.03564	-1.03543	1.0359	-1.44799
beta-D-Glucosyl-1,4-N-acetyl-D-glucosaminyldiphosphoundecaprenol	0.7957	0.93774	0.587917	0.695123	-0.78025		1.0178	1.00616	1.03362	1.02995	-1.01441
Iodipamide	-0.687672	0.78025	-0.589691	0.723278	0.777499		-2.20832	1.60911	-2.17516	1.83818	1.46823
Leucyl-Proline	0.809531	-0.665335	0.614619	-0.704654	-0.695123		1.04082	-1.087	1.1127	-1.10748	-1.07181
[FA hydroxy(4:0)] 1,9S,11R,15S-tetrahydroxy-13E-prostaene	-0.61627	0.780606	0.902431	-0.769654	0.900533		-3.82482	1.72767	1.44499	-1.66319	1.5269
Ganglioside GM3 (d18:0/20:0)	0.704654	-0.769654	-0.894344	-0.621874	-0.849236		1.06905	-1.04226	-1.02219	-1.06104	-1.03757
D-Sedoheptulose 7-phosphate	0.670041	-0.957609	-0.622197	-0.677516	0.883457		1.06083	-1.00706	-1.07392	-1.04686	1.02019
2,3-Dimethylbenzofuran	-0.704148	-0.902431	-0.947767	0.63999	-0.805162		-1.0853	-1.03158	-1.01436	1.2443	-1.05761
Methyl 3-hydroxybutyrate	-0.704654	0.663822	-0.918517	-0.763947	-0.847848		-1.06064	1.05042	-1.01409	-1.09379	-1.04246
SM(d34:0)	-0.971469	0.989919	0.681972	-0.733254	0.878244		-1.04132	1.01686	1.91935	-1.56895	1.27314
PI(41:6)	0.908618	-0.687672	0.94313	-0.970096	-0.946309		1.19396	-1.54238	1.17016	-1.05038	-1.16511
L-Cyclo(alanylglycyl)	0.889818	-0.883663	-0.719253	0.951229	-0.946309		1.05714	-1.05525	-1.1241	1.01766	-1.02466
[PR trimethyl,methyl,methyl(5:0/15:0)] 2,6,14-trimethyl-6,7-epoxy-10-methylene-9-(3-methylpent-4-enyl)-pentadec-2-ene	0.930095	0.948844	-0.816907	-0.821371	0.769654		1.14941	1.09878	-1.39288	-1.36897	1.43948
Hymenocardine	0.776583	-0.80238	-0.946309	-0.954595	-0.908618		1.1052	-1.10865	-1.02887	-1.0169	-1.04293
PC(40:4)	0.828962	0.789305	0.880921	-0.794901	-0.90485		1.11791	1.18234	1.0936	-1.15743	-1.04744
PC(P-33:0)	-0.880921	0.91276	0.878988	-0.930095	0.930095		-1.42165	1.34607	1.31838	-1.24225	1.25793
p-values were calculated using t-tests (vs. baseline) with multiple-testing correction using Benjamini-Hochberg FDR
